# Supplementary material for: 3D Muscle Architecture of the Pectoral Muscles of European Starling (Sturnus vulgaris)
Source: Integr Org Biol. 2019 Feb 1;1(1):oby010. doi: 10.1093/iob/oby010 (PMC7671135; doi:10.1093/iob/oby010)
Supplement: Supplementary Data [file oby010_supp.zip]

Archive with 3 entries (3 files):
- 2018_SS_IOB_FigureS1_FINAL.docx
- 2018_SS_IOB_FigureS2_FINAL.docx
- 2018_SS_IOB_TableS1_FINAL.docx
